# Supplementary material for: Remote Temperature-Responsive Parafilm Dermal Patch for On-Demand Topical Drug Delivery
Source: Micromachines (Basel). 2021 Aug 18;12(8):975. doi: 10.3390/mi12080975 (PMC8400996; doi:10.3390/mi12080975)
Supplement: Supplementary file 1 [file micromachines-12-00975-s001.zip]

Archive with 1 entries (1 files):
- micromachines-1307374-supplementary.pdf
